# Supplementary material for: In vivo mapping of sodium homeostasis disturbances in individual ALS patients: A brain 23Na MRI study
Source: PLoS One. 2025 Jan 22;20(1):e0316916. doi: 10.1371/journal.pone.0316916 (PMC11753670; doi:10.1371/journal.pone.0316916)
Supplement: S1 Raw data — (XLS) [file pone.0316916.s002.xls]

## Sheet: Feuil1 (2)
Gender	ALSFRS-R (/48)	disease duration (months)	ALSFRS-R slope (/month)	ALSFRS-R M6 (/48)	survival from disease onset (months)	number of voxels with TSC increase	% of voxels with TSC increase	GM volume	WM volume	nGM volume	nWM volume
M	39	32	0.28	34	83	987	0.163622	761.29	532.14	0.49	0.34
M	37	61	0.18	38		439	0.0727761	485.44	415.13	0.36	0.31
M	29	7	2.71	19	14	56534	9.37204	696.25	565.51	0.44	0.36
M	47	5	0.2	44	58	0	0	673.75	508.45	0.45	0.34
M	27	12	1.75	13	26	32091	5.31995	560.67	442.07	0.42	0.33
M	41	36	0.31	38	92	7462	1.23703	600.17	552.14	0.4	0.36
M	37	52	0.21	37	128	90276	14.9657	565.5	478.15	0.43	0.36
F	41	13	0.54	39	61	2571	0.426213	644.82	560.69	0.42	0.36
F	36	12	1			32186	5.3357	595.75	413.6	0.47	0.32
M	47	8	0.12	46	66	0	0	634.83	610.13	0.39	0.37
M	40	11	0.72	29	28	99918	16.5641	515.79	411.95	0.42	0.34
M	33	6	2.3		11	8485	1.40662	629.29	581.06	0.41	0.38
M	41	6	1.17	37	23	93498	15.4998	665.99	511.57	0.45	0.35
M	40	15	0.53	37	92	0	0	533.38	433.31	0.45	0.36
M	44	11	0.36	39	70	40618	6.73353	761.41	547.01	0.48	0.34
F	40	32	0.25	36	107	1290	0.213852	676.42	583.46	0.45	0.39
F	23	7	3.57		10	1826	0.302709	720.82	548.49	0.47	0.36
M	39	11	0.82	11	30	22597	3.74606	705.87	495.65	0.51	0.36
M	40	7	1.1	18		0	0	741.72	542.47	0.47	0.34
F	40	8	1	35	13	49259	8.16601	650.47	531.19	0.44	0.36
M	44	14	0.29	42	71	6593	1.09297	748.19	533.01	0.47	0.34
F	40	30	0.27	38		13738	2.27744	608.67	507.63	0.44	0.37
F	41	15	0.47	33	30	0	0	732.96	600.64	0.45	0.37
M	43	15	0.33	31	46	18983	3.14694	678.83	593.86	0.44	0.38
M	33	7	2.14	27	27	9396	1.55764	621.91	467.55	0.45	0.34
M	42	22	0.27	42	99	2398	0.397533	829.27	596.38	0.48	0.35
F	45	21	0.14	41	80	1677	0.278008	769.44	606.01	0.46	0.36
F	35	36	0.36	29	82	0	0	529.63	437.77	0.43	0.36
